# Supplementary material for: Codon Usage Domains over Bacterial Chromosomes
Source: PLoS Comput Biol. 2006 Apr 21;2(4):e37. doi: 10.1371/journal.pcbi.0020037 (PMC1447655; doi:10.1371/journal.pcbi.0020037)
Supplement: Table S3 — For each of the COG categories, the first line is the measured number of genes for that COG category, while the second line is the corresponding z-score (deviation to the number expected by chance, normalized by the standard deviation). (2 KB TEX) [file pcbi.0020037.st003.tex]

\documentclass[12pt,draft]{article}
\usepackage{multicol}

\topmargin=1cm
\textwidth=16.0cm
\textheight=20cm
\evensidemargin=0.2cm
\oddsidemargin=0.2cm

\begin{document}
\begin{multicols}{2}

\vspace*{-2cm}

\begin{center}
%\begin{table}[!h]
\begin{tabular}{|c||r|r|r|r|}
\hline
COG & 1 & 2 & 3 & 4 \\
\hline
- & & &  & \\
\hline
\# & 14 & 236 & 61 & 187 \\
$z$-score & -5.2 & 16.7 & -6.3 & -5.5 \\
\hline
B & & &  & \\
\hline
\# & 0 & 0 & 0 & 0 \\
$z$-score & 0 & 0 & 0 & 0 \\
\hline
C & & &  & \\
\hline
\# & 24 & 4 & 45 & 55 \\
$z$-score & 4.4 & -5.2 & 3.6 & -1.2 \\
\hline
D & & &  & \\
\hline
\# & 1 & 3 & 6 & 10 \\
$z$-score & -0.6 & -0.7 & 0.8 & 0.2 \\
\hline
E & & &  & \\
\hline
\# & 14 & 4 & 64 & 64 \\
$z$-score & 0.6 & -5.7 & 6.5 & -1.1 \\
\hline
F & & &  & \\
\hline
\# & 10 & 1 & 6 & 13 \\
$z$-score & 5. & -2.4 & -0.3 & -0.5 \\
\hline
G & & &  & \\
\hline
\# & 13 & 6 & 29 & 51 \\
$z$-score & 1.8 & -3.8 & 1.7 & 0.7 \\
\hline
H & & & &  \\
\hline
\# & 1 & 1 & 28 & 29 \\
$z$-score & -1.9 & -3.7 & 4.7 & 0.2 \\
\hline
I & & &  & \\
\hline
\# & 7 & 3 & 10 & 20 \\
$z$-score & 2.1 & -2.1 & 0.4 & 0.2 \\
\hline
J & & &  & \\
\hline
\# & 23 & 3 & 12 & 17 \\
$z$-score & 9.0 & -2.9 & -0.1 & -2.6 \\
\hline
K & & &  & \\
\hline
\# & 4 & 34 & 14 & 54 \\
$z$-score & -1.8 & 2.9 & -2.3 & 0.6 \\
\hline

\end{tabular}
\end{center}
\begin{center}
\begin{tabular}{|c||r|r|r|r|}
\hline
COG & 1 & 2 & 3 & 4 \\
\hline
L & & &  & \\
\hline
\# & 1 & 24 & 18 & 69 \\
$z$-score & -2.9 & 0.1 & -1.7 & 2.9 \\
\hline
M & 1 & 2 & 3 & 4\\
\hline
\# & 14 & 7 & 36 & 45 \\
$z$-score & 2.0 & -3.6 & 3.2 & -0.8 \\
\hline
N & & &  & \\
\hline
\# & 1 & 14 & 7 & 29 \\
$z$-score & -1.7 & 1.1 & -1.5 & 1.3 \\
\hline
O & & &  & \\
\hline
\# & 14 & 2 & 10 & 24 \\
$z$-score & 5.1 & -3. & -0.4 & -.02 \\
\hline
P & & & &  \\
\hline
\# & 5 & 6 & 31 & 40 \\
$z$-score & -0.8 & -3.1 & 3.4 & 0.1 \\
\hline
Q & & &  & \\
\hline
\# & 1 & 6 & 9 & 22 \\
$z$-score & -1.3 & -0.8 & 0.2 & 1.2 \\
\hline
R & & &  & \\
\hline
\# & 3 & 25 & 18 & 71 \\
$z$-score & -2.4 & 0.1 & -1.9 & 2.8 \\
\hline
S & & &  & \\
\hline
\# & 6 & 18 & 14 & 87 \\
$z$-score & -1.5 & -1.9 & -3.1 & 5. \\
\hline
T & & &  & \\
\hline
\# & 1 & 12 & 8 & 34 \\
$z$-score & -1.8 & 0.1 & -1.4 & 2.1 \\
\hline
U & & &  & \\
\hline
\# & 6 & 0 & 1 & 5 \\
$z$-score & 5.2 & -1.8 & -1.2 & -0.5 \\
\hline
V & & &  & \\
\hline
\# & 0 & 1 & 8 & 10 \\
$z$-score & -1.3 & -1.7 & 2.1 & 0.4 \\
\hline
\end{tabular}


\end{center}

\end{multicols}
Table S3: The distribution of genes among the functional COG classes
for the clusters identified in \emph{E. coli}. For each of the COG
categories, the first line is the measured number of genes for that
COG category, while the second line is the corresponding $z$-score
(deviation to the number expected by chance, normalized by the standard
deviation).
\end{document}
