# Supplementary material for: Codon Usage Domains over Bacterial Chromosomes
Source: PLoS Comput Biol. 2006 Apr 21;2(4):e37. doi: 10.1371/journal.pcbi.0020037 (PMC1447655; doi:10.1371/journal.pcbi.0020037)
Supplement: Table S4 — For each of the COG categories, the first line is the measured number of genes for that COG category, while the second line is the corresponding z-score (deviation to the number expected by chance, normalized by the standard deviation). (3 KB TEX) [file pcbi.0020037.st004.tex]

\documentclass[12pt,draft]{article}
\usepackage{multicol}

\topmargin=1cm
\textwidth=16.5cm
\textheight=20cm
\evensidemargin=0.2cm
\oddsidemargin=0.2cm

\begin{document}
\vspace*{-0.6cm}

\begin{multicols}{2}

%\begin{center}
%\begin{table}[!h]
\begin{tabular}{|c||r|r|r|r|r|}

\hline
COG & 1 & 2 & 3 & 4 & 5 \\
\hline
- & & & & &  \\
\hline
\# & 20 & 340 & 146 & 221 & 429 \\
$z$-score & -5.2 & 19.1 & -6.0 & -9.0 & 2.0 \\
\hline
B & & & & &  \\
\hline
\# & 0 & 0 & 0 & 1 & 0 \\
$z$-score & -0.2 & -0.4 & -0.5 & 1.6 & -0.7 \\
\hline
 C & & & & &  \\
 \hline
\# & 21 & 6 & 57 & 53 & 27 \\
$z$-score & 5.4 & -3.7 & 5.5 & 0.9 & -5 \\
\hline
 D & & & & &  \\
\hline
\# & 0 & 2 & 9 & 8 & 14 \\
$z$-score & -1.2 & -1.2 & 1.3 & -0.6 & 0.9 \\
\hline
 E & & & & &   \\
 \hline
\# & 8 & 4 & 76 & 101 & 88 \\
$z$-score & -1.2 & -6. & 4. & 2.7 & -1.1 \\
\hline
 F & & & & &  \\
 \hline
\# & 4 & 4 & 36 & 13 & 20 \\
$z$-score & 0.4 & -2.1 & 6.5 & -2.4 & -1.6 \\
\hline
 G & & & & &  \\
 \hline
\# & 8 & 20 & 47 & 120 & 79 \\
$z$-score & -1.2 & -3.0 & -0.6 & 5.5 & -2.1 \\
 \hline
 H & & & & & \\
 \hline
\# & 2 & 3 & 24 & 29 & 42 \\
$z$-score & -1.2 & -3.1 & 1.4 & -0.1 & 1.6\\
\hline
 I & & & & &  \\
 \hline
\# & 4 & 2 & 14 & 29 & 30 \\
$z$-score & 0.3 & -2.9 & -0.2 & 1.5 & 0.6 \\
\hline
 J & & & & &\\
  \hline
\# & 61 & 6 & 44 & 20 & 20 \\
$z$-score & 22.2 & -3.4 & 3.5 & -4.4 & -5.7 \\
\hline
 K & & & & &  \\
 \hline
\# & 7 & 34 & 30 & 99 & 113 \\
$z$-score & -1.6 & -0.6 & -3.5 & 2.2 & 1.9 \\
\hline


\end{tabular}

%\end{table}
%\end{center}

\begin{center}

\begin{tabular}{|c||r|r|r|r|r|}
\hline
COG & 1 & 2 & 3 & 4 & 5 \\
\hline
 L & & & & & \\
 \hline
\# & 2 & 26 & 15 & 47 & 39 \\
$z$-score  & -1.6 & 2.3 & -2. & 1.8 & -1.1 \\
\hline
 M & & & & &  \\
 \hline
\# & 4 & 15 & 31 & 66 & 57 \\
$z$-score  & -1.3 & -1.8 & -0.2 & 2.6 & -0.5 \\
\hline
 N & & & & &  \\
 \hline
\# & 3 & 4 & 8 & 3 & 34 \\
$z$-score  & 0.5 & -1.2 & -0.6 & -3.8 & 4.7 \\
\hline
 O & & & & &  \\
 \hline
\# & 16 & 9 & 24 & 16 & 29 \\
$z$-score  & 6.1 & -1.1 & 1.8 & -2.6 & -0.8 \\
\hline
 P & & & & &\\
 \hline
\# & 5 & 5 & 38 & 61 & 47 \\
$z$-score  & -0.7 & -3.8 & 1.9 & 2.8 & -1.2 \\
\hline
 Q & & & & &  \\
 \hline
\# & 0 & 6 & 16 & 29 & 28 \\
$z$-score  & -1.9 & -1.5 & 0.4 & 1.5 & 0.1 \\
\hline 
 R & & & & &  \\
 \hline
\# & 2 & 22 & 64 & 111 & 137 \\
$z$-score  & -3.5 & -3.8 & 0.3 & 1.6 & 2.5 \\
\hline
 S & & & & &  \\
 \hline
\# & 6 & 27 & 52 & 87 & 120 \\
$z$-score  & -2. & -2.1 & -0.3 & 0.2 & 2.4 \\
\hline
 T & & & & &  \\
 \hline
\# & 2 & 3 & 14 & 50 & 49 \\
$z$-score  & -1.4 & -3.5 & -1.9 & 3.2 & 1.6 \\
\hline
 U & & & & &  \\
 \hline
\# & 2 & 1 & 9 & 7 & 6 \\
$z$-score  & 0.9 & -1.4 & 2.3 & -0.1 & -1.1 \\
\hline
 V & & & & &  \\
 \hline
\# & 1 & 6 & 4 & 29 & 17 \\
$z$-score  & -1. & -0.6 & -2.2 & 3.6 & -0.8 \\
\hline
\end{tabular}

\end{center}
\end{multicols}

Table S4: The distribution of genes among the functional COG classes
for the clusters identified in \emph{B. subtilis}. For each of the COG
categories, the first line is the measured number of genes for that
COG category, while the second line is the corresponding $z$-score
(deviation to the number expected by chance, normalized by the standard
deviation).
\end{document}
